# Supplementary material for: 1H–1H Interatomic Distances in Paracetamol-Based Structures Unveiled by Double-Quantum NMR and DFT Calculations
Source: Molecules. 2026 May 9;31(10):1584. doi: 10.3390/molecules31101584 (PMC13210120; doi:10.3390/molecules31101584)
Supplement: Supplementary file 1 [file molecules-31-01584-s001.zip]

Archive with 1 entries (1 files):
- molecules-4296051-supplementary.pdf
